# Supplementary material for: Examining marginal sequence similarities between bacterial type III secretion system components and Trypanosoma cruzi surface proteins: horizontal gene transfer or convergent evolution?
Source: Front Genet. 2013 Aug 16;4:143. doi: 10.3389/fgene.2013.00143 (PMC3744899; doi:10.3389/fgene.2013.00143)
Supplement: Supplementary file 1 [file 50614__Data_Sheet_1.XLS]

## Sheet: Plan1
Data Sheet 1. Bacterial sequences searches in databases.
Genus	Species
Bordetella	B. avium 197N
	B. brochiseptica RB50
	B. parapertussis 12822
	B. pertussis
	B. pertussis Tohama I
	B. petrii DMS 12804
Brucella	B. canis ATCC 23365
	B. melitensis 16M
	B. melitensis ATCC 23457
	B. melitensis biovar abortus 2308
	B. microti CCM 4915
	B. ovis ATCC 25840
	B. suis 1330
	B. suis ATCC 23445
Chlamydia	C. trachomatis
	C. trachomatis 434/Bu
	C. trachomatis A/HAR-13
	C. trachomatis D/UW-3/CX
	C. trachomatis L2b/UCH-1/procititis
Chlamydophila	C. abourts
Coxiella	C. burnetti CbuG_Q212
	C. burnetti CbuK_Q154
	C. burnetti Dugway 5J108-111
	C. burnetti RSA 331
	C. burnetti RSA 493
Francisella	F. novicida U112
	F. philomiragia ATCC 25017
	F. tularensis subsp. holarctica
	F. tularensis subsp. holarctica FTNF002-00
	F. tularensis subsp. holarctica OSU18
	F. tularensis subsp. mediasiatica FSC147
	F. tularensis subsp. tularensis FSC198
	F. tularensis subsp. tularensis SCHU S4
	F. tularensis subsp. tularensis WY96-3418
Helicobacter	H. pylori HPAG1
Listeria	L. innocua Clip11262
	L. monocytogenes Clip80459
	L. monocytogenes EGD-e
	L. monocytogenes HCC23
	L. welshimeri serovar 6b str. SLCC5334
Shigella	S. boydii CDC 3083-94
	S. boydii Sb227
	S. dysenteriae Sd197
	S. flexneri 2a str. 2457T
	S. sonnei Ss046
Yersinia	Y. enterocolitica subsp. enterocolitica 8082
	Y. pestis Angola
	Y. pestis Antiqua
	Y. pestis CO92
	Y. pestis KIM
	Y. pestis Nepal516
	Y. pestis Pestoides F
	Y. pestis biovar Microtus str. 91001
	Y. pseudotuberculosis IP 31758
	Y. pseudotuberculosis PB1/+
	Y. pseudotuberculosis YPIII
*Salmonella	S. typhi CT18
