# Supplementary material for: Examining marginal sequence similarities between bacterial type III secretion system components and Trypanosoma cruzi surface proteins: horizontal gene transfer or convergent evolution?
Source: Front Genet. 2013 Aug 16;4:143. doi: 10.3389/fgene.2013.00143 (PMC3744899; doi:10.3389/fgene.2013.00143)
Supplement: Supplementary file 2 [file 50614__Data_Sheet_2.XLS]

## Sheet: Plan1
Data Sheet 2. Features of the amino acid sequences used in the alignments and Bayesian inference.
Query	Accession	Strain	Protein	E-value	Identity	Size		Block	Predictions
						aa	Block	Aligned (%)	SP	GPI	T3SS
420	TcCLB.508221.420	CL-Brener	MASP	1.6e-50	75	318	136	42.76	Yes	1	Yes
	TcCLB.510359.650	CL-Brener	MASP	8.6e-43	64	319	136	42.6332	Yes	1	Yes
	TcCLB.506879.10	CL-Brener	MASP	3.8e-40	60	321	137	42.67	Yes	1	Yes
	TcCLB.506599.420	CL-Brener	MASP	2.4e-38	61	318	138	43.3962	Yes	1	Yes
	TcCLB.507357.90	CL-Brener	MASP	2.2e-37	60	319	138	43.2602	Yes	1	Yes
	TcCLB.506667.10	CL-Brener	MASP	3.5e-30	50	335	136	40.597	Yes	1	Yes
	TcCLB.510279.250	CL-Brener	MASP	2.8-28	48	324	136	41.9753	Yes	1	No
	TcCLB.508109.30	CL-Brener	MASP	1.6e-27	46	329	136	41.3374	Yes	1	Yes
	TcCLB.508165.110	CL-Brener	MASP	9.9e-26	50	321	114	35.514	Yes	1	No
	TcCLB.507071.20	CL-Brener	MASP	1.5e-24	44	330	132	40	Yes	1	No
	TcCLB.508081.70	CL-Brener	MASP	3.0e-24	44	316	136	43.038	Yes	1	No
	TcCLB.510483.120	CL-Brener	MASP	4.9e-24	47	331	114	34.4411	Yes	1	No
	TcCLB.508081.90	CL-Brener	MASP	1.0e-23	43	316	136	43.038	Yes	1	No
	TcCLB.511183.260	CL-Brener	MASP	1.0e-23	44	314	136	43.3121	Yes	1	No
	TcCLB.511183.560	CL-Brener	MASP	1.3e-23	44	317	136	42.9022	Yes	1	No
	TcCLB.508081.50	Esmeraldo-like	MASP	7.4e-24	43	317	136	42.9022	Yes	1	No
	TcCLB.508081.30	Esmeraldo-like	MASP	7.4e-24	43	316	136	43.038	Yes	1	No
	TcCLB.508081.10	Esmeraldo-like	MASP	2.0e-23	43	185	136	73.5135	No	1	No
	TcCLB.510205.80	Esmeraldo-like	MASP	5.1e-19	58	260	70	26.9231	No	1	No
	TcCLB.508125.140	Esmeraldo-like	MASP	1.93-18	55	388	76	19.5876	Yes	1	No
	TcCLB.508541.130	Esmeraldo-like	MASP	1.9e-16	35	406	128	31.5271	Yes	1	No
	TcCLB.511173.100	Esmeraldo-like	MASP	3.7e-16	51	414	76	18.3575	Yes	1	No
	TcCLB.510213.70	Esmeraldo-like	MASP	4.1e-15	33	411	128	31.1436	Yes	1	No
	TcCLB.510693.190	Non-Esmeraldo-like	MASP	7.8e-24	46	323	114	35.2941	Yes	1	No
	TcCLB.508433.120	Non-Esmeraldo-like	MASP *	1.0e-21	42	320	135	42.1875	Yes	1	No
	TcCLB.506279.160	Non-Esmeraldo-like	MASP *	2.7e-21	40	345	135	39.1304	Yes	1	Yes
	TcCLB.506993.180	Non-Esmeraldo-like	MASP	7.2e-21	39	347	135	38.9049	Yes	1	Yes
	TcCLB.510693.91	Non-Esmeraldo-like	MASP *	4.1e-18	61	186	70	37.6344	No	1	No
	TcCLB.510693.280	Non-Esmeraldo-like	MASP	4.4e-17	38	409	136	33.2518	Yes	1	Yes
	TcCLB.510363.320	Non-Esmeraldo-like	MASP	4.5e-17	35	336	317	94.3452	Yes	1	No
	TcCLB.510705.10	Non-Esmeraldo-like	MASP	6.4e-17	57	391	69	17.6471	Yes	1	Yes
	TcCLB.506139.160	Non-Esmeraldo-like	MASP	8.9e-17	56	400	75	18.75	Yes	1	No
	TcCLB.508433.220	Non-Esmeraldo-like	MASP	9.3e-17	36	406	135	33.2512	Yes	1	Yes
	TcCLB.510483.20	Non-Esmeraldo-like	MASP	1.3-16	54	381	77	20.21	Yes	1	Yes
150	TcCLB.510693.150	CL-Brener	MASP	2.4e-47	82	335	114	34.0299	Yes	1	No
	TcCLB.511089.90	CL-Brener	MASP	2.8e-44	78	336	114	33.9286	Yes	1	No
	TcCLB.507071.160	CL-Brener	TcMUCII	1.1e-42	75	334	114	34.1317	Yes	1	No
	TcCLB.508435.70	CL-Brener	MASP	7.8e-42	74	336	114	33.9286	Yes	1	No
	TcCLB.506067.260	CL-Brener	MASP	9.9e-42	74	336	114	33.9286	Yes	1	No
	TcCLB.510105.310	CL-Brener	MASP	4.1e-26	53	434	113	26.0369	Yes	1	No
	TcCLB.510279.349	CL-Brener	MASP	6.3e-24	55	386	100	25.9067	No	1	Yes
	TcCLB.503771.90	CL-Brener	MASP	3.1e-22	47	454	113	24.8899	Yes	1	No
	TcCLB.511877.20	CL-Brener	MASP	2.0e-20	50	352	102	28.9773	Yes	1	Yes
	TcCLB.511613.40	CL-Brener	MASP	7.1e-17	44	441	101	22.9025	Yes	1	Yes
	TcCLB.505479.10	CL-Brener	MASP *	1.0e-14	39	203	101	49.7537	No	1	Yes
	TcCLB.508147.90	CL-Brener	MASP *	2.3e-14	44	441	99	22.449	Yes	1	Yes
	TcCLB.511255.130	CL-Brener	MASP	4.9e-14	43	360	101	28.0556	Yes	1	Yes
	TcCLB.509527.154	CL-Brener	MASP *	5.7e-14	38	211	101	47.8673	No	1	Yes
	TcCLB.506671.90	CL-Brener	MASP	1.7e-13	40	443	99	22.3476	Yes	1	No
	TcCLB.507237.250	Esmeraldo-like	MASP *	7.8e-14	38	445	101	22.6966	Yes	1	Yes
	TcCLB.506499.140	Esmeraldo-like	MASP	1.1e-13	39	468	117	25	Yes	1	Yes
	TcCLB.508163.140	Esmeraldo-like	MASP	1.3e-13	43	461	87	18.872	Yes	1	Yes
	TcCLB.508163.320	Esmeraldo-like	MASP	1.6e-13	41	438	98	22.3744	Yes	1	No
	TcCLB.510377.430	Esmeraldo-like	MASP	2.7e-13	41	444	98	22.0721	Yes	1	Yes
	TcCLB.506501.184	Esmeraldo-like	MASP *	4.5e-13	40	444	99	22.2973	Yes	1	Yes
	TcCLB.510025.160	Esmeraldo-like	MASP	4.5e-13	41	445	99	22.2472	Yes	1	Yes
	TcCLB.503859.40	Esmeraldo-like	MASP	7.4e-13	41	444	99	22.2973	Yes	1	Yes
	TcCLB.510279.210	Esmeraldo-like	MASP	1.2e-12	38	439	99	22.5513	Yes	1	No
	TcCLB.508221.920	Non-Esmeraldo-like	MASP *	1.1e-13	41	465	103	22.1505	Yes	1	Yes
	TcCLB.507205.10	Non-Esmeraldo-like	MASP *	1.9e-13	35	196	98	50	No	1	Yes
	TcCLB.511849.30	Non-Esmeraldo-like	MASP	2.1e-13	41	414	92	22.2222	Yes	1	Yes
	TcCLB.508245.70	Non-Esmeraldo-like	MASP	3.6e-13	41	441	99	22.449	Yes	1	Yes
	TcCLB.509251.70	Non-Esmeraldo-like	MASP *	6.4e-13	41	524	88	16.7939	No	1	Yes
	TcCLB.511919.10	Non-Esmeraldo-like	MASP	6.8e-13	41	311	89	28.6174	No	1	No
	TcCLB.509653.10	Non-Esmeraldo-like	MASP	8.1e-13	38	226	103	45.5752	No	1	No
	TcCLB.504155.10	Non-Esmeraldo-like	MASP	8.1e-13	39	209	98	46.89	No	1	Yes
	TcCLB.509657.50	Non-Esmeraldo-like	MASP	1.2e-12	39	390	103	26.4103	Yes	1	Yes
90	TcCLB.511089.90	CL-Brener	MASP	3.9e-47	82	336	114	33.9286	Yes	1	No
	TcCLB.510693.150	CL-Brener	MASP	3.6e-44	78	335	114	34.0299	Yes	1	No
	TcCLB.506067.260	CL-Brener	MASP	1.2e-43	77	336	114	33.9286	Yes	1	No
	TcCLB.507071.160	CL-Brener	TcMUCII	4.8e-42	74	334	114	34.1317	Yes	1	No
	TcCLB.508435.70	CL-Brener	MASP	3.4e-41	73	336	114	33.9286	Yes	1	No
	TcCLB.510105.310	CL-Brener	MASP	2.4e-26	53	434	113	26.0369	Yes	1	No
	TcCLB.510279.349	CL-Brener	MASP	4.9e-24	55	386	100	25.9067	No	1	Yes
	TcCLB.503771.90	CL-Brener	MASP	6.7e-22	47	454	113	24.8899	Yes	1	No
	TcCLB.511877.20	CL-Brener	MASP	2.5e-20	49	332	102	30.7229	Yes	1	Yes
	TcCLB.511613.40	CL-Brener	MASP	7.3e-18	45	441	101	22.9025	Yes	1	Yes
	TcCLB.505479.10	CL-Brener	MASP *	3.8e-17	43	203	101	49.7537	No	1	Yes
	TcCLB.509527.154	CL-Brener	MASP *	2.1e-16	42	211	101	47.8673	No	1	Yes
	TcCLB.507237.250	CL-Brener	MASP *	5.5e-16	42	445	101	22.6966	Yes	1	Yes
	TcCLB.506671.90	CL-Brener	MASP	5.2e-15	42	443	99	22.3476	Yes	1	No
	TcCLB.511255.130	CL-Brener	MASP	6.3e-15	44	360	101	28.0556	Yes	1	Yes
	TcCLB.508163.320	Esmeraldo-like	MASP	4.7e-15	42	438	98	22.3744	Yes	1	No
	TcCLB.508147.90	Esmeraldo-like	MASP *	4.8e-15	44	441	99	22.449	Yes	1	Yes
	TcCLB.506499.140	Esmeraldo-like	MASP	2.5e-14	39	468	117	25	Yes	1	Yes
	TcCLB.510279.210	Esmeraldo-like	MASP	3.6e-14	40	439	99	22.5513	Yes	1	No
	TcCLB.510377.430	Esmeraldo-like	MASP	1.3e-13	41	444	99	22.2973	Yes	1	Yes
	TcCLB.506501.184	Esmeraldo-like	MASP *	2.1e-13	40	444	99	22.2973	Yes	1	Yes
	TcCLB.510025.160	Esmeraldo-like	MASP	2.1e-13	41	445	99	22.2472	Yes	1	Yes
	TcCLB.503859.40	Esmeraldo-like	MASP	2.7e-13	41	444	99	22.2973	Yes	1	Yes
	TcCLB.511603.100	Esmeraldo-like	MASP	7.8e-13	35	456	113	24.7807	Yes	1	No
	TcCLB.507205.10	Non-Esmeraldo-like	MASP *	3.8e-15	38	196	98	50	No	1	Yes
	TcCLB.508221.920	Non-Esmeraldo-like	MASP *	2.0e-14	42	465	103	22.1505	Yes	1	Yes
	TcCLB.509653.10	Non-Esmeraldo-like	MASP	5.6e-14	39	226	102	45.1327	No	1	No
	TcCLB.509657.50	Non-Esmeraldo-like	MASP	7.8e-14	40	390	103	26.4103	Yes	1	Yes
	TcCLB.511849.30	Non-Esmeraldo-like	MASP	1.3e-13	41	414	92	22.2222	Yes	1	Yes
	TcCLB.511919.10	Non-Esmeraldo-like	MASP	1.4e-13	39	311	97	31.1897	No	1	No
	TcCLB.509251.70	Non-Esmeraldo-like	MASP *	1.4e-13	40	524	96	18.3206	No	1	No
	TcCLB.508435.40	Non-Esmeraldo-like	MASP *	2.2e-13	39	394	101	25.6345	Yes	1	Yes
	TcCLB.508245.70	Non-Esmeraldo-like	MASP	2.8e-13	41	441	99	22.449	Yes	1	Yes
20	TcCLB.506611.20	CL-Brener	TcMUCII	3.9e-24	80	171	68	39.7661	Yes	1	Yes
	TcCLB.510275.219	CL-Brener	TcMUCII	9.5e-21	72	181	68	37.5691	Yes	1	Yes
	TcCLB.510275.330	CL-Brener	TcMUCII	9.5e-21	72	180	68	37.7778	Yes	1	Yes
	TcCLB.510417.30	CL-Brener	TcMUCII	0.0025	45	195	35	17.9487	Yes	1	No
	TcCLB.511603.70	CL-Brener	TcMUCII	0.0073	51	323	33	10.2167	Yes	1	No
	TcCLB.511183.550	CL-Brener	TcMUCII	0.022	43	213	30	14.0845	Yes	1	No
	TcCLB.511183.90	CL-Brener	TcMUCII	0.022	43	214	30	14.0187	Yes	1	No
	TcCLB.507237.280	CL-Brener	TcMUCII	0.028	50	209	30	14.3541	Yes	1	No
	TcCLB.508151.10	CL-Brener	TcMUCII	0.1	40	217	30	13.8249	Yes	1	No
	TcCLB.507237.70	CL-Brener	TcMUCII	0.12	46	209	30	14.3541	Yes	1	No
	TcCLB.511373.20	CL-Brener	TcMUCII	0.35	27	237	62	26.1603	Yes	1	No
	TcCLB.507295.50	CL-Brener	MASP	0.64	47	411	19	4.62287	Yes	1	/
	TcCLB.509699.60	CL-Brener	MASP *	0.66	40	264	32	12.1212	Yes	1	No
	TcCLB.509825.20	Esmeraldo-like	Hypothetical	0.45	31	899	32	3.55951	No	0	No
	TcCLB.508165.400	Esmeraldo-like	TcMUCII	0.52	46	176	30	17.0455	Yes	1	Yes
	TcCLB.508165.30	Esmeraldo-like	MASP	0.54	43	389	40	10.2828	Yes	1	No
	TcCLB.506859.4	Esmeraldo-like	N-acetyl-transferase	0.45	48	208	26	12.5	Yes	0	/
	TcCLB.510371.100	Esmeraldo-like	MASP	0.80	30	379	60	15.8311	Yes	1	No
	TcCLB.508227.10	Esmeraldo-like	Hypothetical	0.80	50	180	36	20	Yes	0	No
	TcCLB.506501.10	Esmeraldo-like	MASP	0.87	28	467	52	11.1349	Yes	1	No
	TcCLB.506759.170	Esmeraldo-like	MASP	0.87	26	380	53	13.9474	Yes	1	Yes
	TcCLB.508221.40	Non-Esmeraldo-like	TcMUCII	0.40	29	222	54	24.3243	Yes	1	Yes
	TcCLB.510713.130	Non-Esmeraldo-like	MASP	0.65	58	265	17	6.41509	Yes	1	/
	TcCLB.509287.100	Non-Esmeraldo-like	TcMUCII	0.66	27	221	66	29.8643	Yes	1	Yes
	TcCLB.509755.30	Non-Esmeraldo-like	Hypothetical	0.73	47	101	36	35.6436	No	0	No
	TcCLB.503733.5	Non-Esmeraldo-like	Hypothetical	0.75	42	92	26	28.2609	No	0	/
	TcCLB.509755.70	Non-Esmeraldo-like	TcMUCII	0.82	33	214	52	24.2991	Yes	1	Yes
	TcCLB.508441.110	Non-Esmeraldo-like	TcMUCI	0.87	23	126	54	42.8571	Yes	1	Yes
	TcCLB.508441.94	Non-Esmeraldo-like	TcMUCII	0.88	23	128	51	39.8438	Yes	1	Yes
	TcCLB.506241.60	Non-Esmeraldo-like	Kinesin	0.88	44	675	18	2.66667	No	0	/
	TcCLB.504081.330	Non-Esmeraldo-like	TcMUCII	0.90	27	222	54	24.3243	Yes	1	Yes
	TcCLB.509755.40	Non-Esmeraldo-like	MASP	0.92	24	292	62	21.2329	Yes	1	Yes
	TcCLB.508235.30	Non-Esmeraldo-like	TcMUCI	0.94	23	150	65	43.3333	Yes	1	Yes
	TcCLB.511495.11	Non-Esmeraldo-like	Hypothetical	0.95	34	134	37	27.6119	No	0	No
	TcCLB.506175.30	Non-Esmeraldo-like	Hypothetical	0.96	39	137	28	20.438	No	0	/
*: Pseudogene
/: Prediction is not applicable (short sequence)
