# Supplementary material for: Examining marginal sequence similarities between bacterial type III secretion system components and Trypanosoma cruzi surface proteins: horizontal gene transfer or convergent evolution?
Source: Front Genet. 2013 Aug 16;4:143. doi: 10.3389/fgene.2013.00143 (PMC3744899; doi:10.3389/fgene.2013.00143)
Supplement: Supplementary file 3 [file 50614__Data_Sheet_3.XLS]

## Sheet: Plan1
Data Sheet 3. Predictions of amino acid sequences obtained by BLASTP in trypanosomatids. Words in bold highlights putative surface proteins with a potential to be involved
in invasion mechanisms of trypanosomatids. Slashs (/) indicates that the prediction is not applicable (short sequence). Asterisks (*): Location not specified
L. major (21)
No. Access GeneDB	Product	GPI	TMHMM	Membrane	Localization	SP	Functional category
LmjF.10.1210	Hypothetical	No	No	No	*	No	Translation
LmjF.35.0230	Hypothetical	No	No	No	*	No	Central int. metab.
LmjF.09.0930	Calmodulin	No	No	No	*	No	Translation
LmjF.09.0920	Calmodulin	No	No	No	*	No	Translation
LmjF.09.0910	Calmodulin	No	No	No	*	No	Translation
LmjF.08.0580	Hypothetical	No	Yes	Peripheral	*	No	Energy metabolism
LmjF.21.0853	Hypothetical	No	No	No	Mitochondria	No	Purines and pyrimidines
LmjF.29.0140	DNA directed RNA Pol I-like	No	No	No	*	No	Central int. metab.
LmjF.36.6250	Small G	No	No	lipid-chain-anchored	*	No	Energy metabolism
LmjF.05.0140	Nucleolar RNA helicase II	No	No	No	*	No	Translation
LmjF.25.0670	Epsin	No	No	No	*	No	Central int. metab.
LmjF.35.1200	pré-mRNA slicing factor	No	No	No	Mitochondria	No	Purines and pyrimidines
LmjF.07.0805	N-acetilglucosamin phosphatase mutase	No	No	No	*	No	Central int. metab.
LmjF.19.0670	U3 smoRNA-associated protein UTP11	No	No	No	*	No	Regulatory functions
LmjF.30.2040	Calpain-like peptidase	No	No	No	*	No	Purines and pyrimidines
LmjF.18.0990	UPD-glucose pyrophospharylase	No	No	No	*	No	Amino acid biosyntesis
LmjF.07.0470	Hypothetical	No	No	No	Secreted	Yes	Cell-envelope
LmjF.33.1840	Small GTP-binding Rab18	No	No	lipid-chain-anchored	*	No	Energy metabolism
LmjF.21.1760	centr/microtubule binding protein cbf5	No	No	No	*	No	Amino acid biosyntesis
LmjF.01.0420	RibosomalS7	No	No	No	*	No	Amino acid biosyntesis
LmjF.01.0410	RibosomalS7	No	No	No	*	No	Amino acid biosyntesis
T. brucei (24)
No. Access GeneDB	Product	GPI	TMHMM	Membrane	Localization	SP	Function
Tb927.11.12890	Hypothetical	No	No	No	Mitochondria	No	Amino acid biosyntesis
Tb927.9.17520	VSG pseudogene	No	No	GPI anchor	Secreted	Yes	Cell envelope
Tb927.11.13050	Calmodulin	No	No	No	*	No	Translation
Tb927.11.13020	Calmodulin	No	No	No	*	No	Translation
Tb927.11.13030	Calmodulin	No	No	No	*	No	Translation
Tb927.11.13040	Calmodulin	No	No	No	*	No	Translation
Tb927.4.2560	Cardiolipin synthetase	No	No	No	Mitochondria	No	Energy metabolism
Tb927.7.6450	tRNA-dihydrouridine synthase 3	No	No	No	*	No	Central int. metab.
Tb927.10.12370	gamma-glutamylcysteine synthetase	No	No	No	*	No	Central int. metab.
Tb927.4.3120	Hypothetical	No	No	No	*	No	Replication and transcription
Tb927.10.10400	Hypothetical	No	No	No	Mitochondria	No	Translation
Tb927.8.5520	Hypothetical	No	No	No	Mitochondria	No	Energy metabolism
Tb927.4.2000	ruvB-like DNA helicase	No	No	No	*	No	Energy metabolism
Tb927.4.940	Hypothetical	No	Yes	No	Mitochondria	No	Energy metabolism
Tb927.10.4690	Dynein light chain	No	No	No	*	No	Translation
Tb927.3.2950	Leucine-rich repeat protein (LRRP)	No	No	Single pass Type II	*	No	Translation
Tb927.6.2980	Kinase	No	No	Single pass Type I	*	No	Purines and Pyrimidines
Tb927.11.5590	Hypothetical	No	No	No	*	No	Purines and Pyrimidines
Tb927.11.12890	Hypothetical	No	No	No	Mitochondria	No	Amino acid biosyntesis
Tb927.10.2580	Hypothetical	No	No	No	*	No	Translation
Tb927.9.15500	Hypothetical	No	Yes	/	Secreted	No	Energy metabolism
Tb927.9.17200	VSG pseudogene	No	No	/	*	No	Translation
Tb927.10.170	Pseudouridine synthase Cbf5p	No	No	No	*	No	Amino acid biosyntesis
Tb927.8.2460	Hypothetical	No	Yes	Multipass	Secreted	Yes	Transport and binding
T. cruzi (42)
No. Access GeneDB	Product	GPI	TMHMM	Membrane	Localization	SP	Function
TcCLB.508355.114	Hypothetical	No	No	Multipass	*	No	Translation
TcCLB.507467.104	Hypothetical	No	No	Multipass	*	No	Translation
TcCLB.511209.69	Membrane-bound acid phosphatase	No	Yes	GPI anchor	Secreted	Yes	Cell envelope
TcCLB.506389.79	Calmodulin	No	No	Peripheral	*	No	Translation
TcCLB.508221.420	MASP	Yes	Yes	No	Secreted	Yes	Cell envelope
TcCLB.510693.150	MASP	Yes	No	No	Secreted	Yes	Cell envelope
TcCLB.504149.124	Hypothetical	No	No	No	Mitochondria	No	Replication and transcription
TcCLB.506391.10	Calmodulin	No	No	No	*	No	Translation
TcCLB.507483.39	Calmodulin	No	No	No	*	No	Translation
TcCLB.506391.20	Calmodulin	No	No	No	*	No	Translation
TcCLB.507483.50	Calmodulin	No	No	No	*	No	Translation
TcCLB.511089.90	MASP	Yes	Yes	No	Secreted	Yes	Cell envelope
TcCLB.506611.20	Mucin	Yes	No	No	Secreted	Yes	Cell envelope
TcCLB.509203.79	Hypothetical	No	No	No	*	No	Amino acid biosynthesis
TcCLB.510299.10	Hypothetical	No	No	No	Mitochondria	No	Central int. metab.
TcCLB.509775.40	Iron superoxide dismutase	No	No	No	Mitochondria	No	Amino acid biosynthesis
TcCLB.507483.30	Calmodulin	No	Yes	No	Secreted	Yes	Cell envelope
TcCLB.506315.40	Hypothetical	No	No	No	*	No	Regulatoryfunctions
TcCLB.509197.30	Cation transporter	No	Yes	Multipass	*	No	Transport and binding
TcCLB.508701.10	ZIP Zn transporter	No	Yes	Multipass	*	No	Transport and binding
TcCLB.507143.30	Hypothetical	No	No	Peripheral	Mitochondria	No	Central int. metab.
TcCLB.506559.59	Ubiquitin	No	No	No	*	No	Translation
TcCLB.447255.4	Ubiquitin	No	No	No	*	No	Translation
TcCLB.509903.5	Retrotransposon hot spot (RHS)	No	No	No	*	No	Central int. metab.
TcCLB.506319.10	Hypothetical	No	Yes	Peripheral	Secreted	No	Cell envelope
TcCLB.511585.70	Heat shock protein 70 (hsp70)	No	Yes	No	Secreted	No	Purines and pyrimidines
TcCLB.461165.4	Hypothetical	No	No	No	Mitochondria	No	Translation
TcCLB.511461.4	Hypothetical	No	No	No	Mitochondria	No	Biosynthesis of cofactors
TcCLB.508349.30	Hypothetical	No	No	No	*	No	Purines and pyrimidines
TcCLB.506629.170	Hypothetical	No	Yes	No	Secreted	No	Cell envelope
TcCLB.506367.80	Hypothetical	No	Yes	No	Secreted	No	Cell envelope
TcCLB.510431.160	Nucleolar GTP-binding	No	No	No	*	No	Translation
TcCLB.506649.90	Hypothetical	No	No	No	*	No	Purines and pyrimidines
TcCLB.506593.19	Ribosomalprotein S7	No	No	No	*	No	Translation
TcCLB.506829.39	Ribosomalprotein S7	No	No	No	*	No	Translation
TcCLB.506593.30	Ribosomalprotein S7	No	No	No	*	No	Amino acid biosynthesis
TcCLB.506573.91	Coatomer delta subunit	No	No	No	*	No	Fatty acid metabolism
TcCLB.510285.140	Hypothetical	No	No	No	Mitochondria	No	Translation
TcCLB.504069.90	centr/microtubule binding protein cbf5	No	No	No	*	No	Translation
TcCLB.511145.70	centr/microtubule binding protein cbf5	No	No	No	*	No	Translation
TcCLB.511367.10	Hypothetical	No	No	Multipass	Mitochondria	No	Translation
TcCLB.506543.113	Hypothetical	No	No	No	*	No	Cell envelope
