# Supplementary material for: Examining marginal sequence similarities between bacterial type III secretion system components and Trypanosoma cruzi surface proteins: horizontal gene transfer or convergent evolution?
Source: Front Genet. 2013 Aug 16;4:143. doi: 10.3389/fgene.2013.00143 (PMC3744899; doi:10.3389/fgene.2013.00143)
Supplement: Supplementary file 4 [file 50614__Data_Sheet_4.XLS]

## Sheet: Plan1
Data Sheet 4. T3SS Proteins from intracellular bacteria
Bacteria	T3SS Proteins	MASP	TcMUCII	Others	Total
E. coli	CesD	0	0	7	7
	CesF	0	0	0	0
	EscC	11	1	3	15
	EscD	0	0	4	4
	EscF	0	0	15	15
	EscJ	0	0	6	6
	EscN	1	0	14	15
	EscR	0	0	0	0
	EscS	0	0	3	3
	EscT	0	0	3	3
	EscU	0	0	1	1
	EscV	0	1	9	10
	EspA	3	1	8	12
	EspB	0	2	13	15
	EspD	1	3	11	15
	sepL	1	0	1	2
	sepQ	0	0	2	2
	sepZ	5	0	3	8
Total	18	22	8	103	133
S. typhi	SipA	0	1	6	7
	SipB	13	0	2	15
	SipD	3	1	11	15
	SopA	0	0	2	2
	SopB	0	0	7	7
	SopD	0	0	7	7
	SopE	0	0	6	6
	SopE2	0	0	9	9
Total	8	16	2	50	68
S. flexneri	IpaA	7	0	8	15
	IpaB	0	0	15	15
	IpaC	4	2	9	15
	IpaD	0	1	13	14
	IpgD	0	0	7	7
	IcsB	0	0	9	9
Total	6	11	3	61	75
Y. pestis	LcrD/YskY	0	0	9	9
	LcrG	0	1	14	15
	LcrH/sycD	0	0	15	15
	LcrO/YscI	1	0	1	2
	LcrR	0	0	0	0
	LcrV	0	0	4	4
	sycN	1	0	1	2
	TyeA	0	0	11	11
	VirF	0	0	2	2
	VirG	0	0	3	3
	YopB	7	5	3	15
	YopD	3	0	12	15
	YopE	0	1	9	10
	YopH	1	1	9	11
	YopJ/YopP	0	0	2	2
	YopM	0	0	15	15
	YopN	0	0	12	12
	YopO/YpkA	0	0	15	15
	YopR	0	0	12	12
	YopT	0	0	4	4
	YscA	0	0	15	15
	YscB	0	0	6	6
	YscC	0	0	8	8
	YscD	0	0	8	8
	YscE	0	0	15	15
	YscF	0	1	12	13
	YscG	0	0	7	7
	YscJ	0	0	6	6
	YscT	0	0	0	0
	YscU	2	0	4	6
	YskK	0	0	3	3
	YskL	0	0	15	15
	YskM	0	1	14	15
	yskN	0	0	14	14
	YskO	0	0	15	15
	YskP	5	0	8	13
	YskQ	0	0	0	0
	YskR	0	0	4	4
	YskS	0	0	8	8
	YskX	0	0	7	7
	YskY	0	0	10	10
Total	41	20	10	332	362
P. aeruginosa	exoS	1	0	14	15
	exoT	4	0	11	15
	exoY	0	0	1	1
	exsA	0	0	5	5
	exsB	0	0	1	1
	exsC	0	0	4	4
	exsD	0	0	15	15
	exsE	0	0	15	15
	pcr1	0	0	9	9
	pcr2	0	0	0	0
	pcr3	0	0	7	7
	pcr4	0	0	5	5
	pcrD	0	0	8	8
	pcrG	2	0	13	15
	pcrH	0	0	8	8
	pcrR	0	0	3	3
	pcrV	0	0	10	10
	popB	1	0	14	15
	popD	4	0	11	15
	popN	0	0	15	15
	pscB	0	0	1	1
	pscC	0	1	1	2
	pscD	1	0	3	4
	pscE	4	0	11	15
	pscF	2	0	8	10
	pscG	0	0	5	5
	pscH	0	1	6	7
	pscI	0	0	3	3
	pscJ	0	0	10	10
	pscK	0	0	1	1
	pscL	0	0	2	2
	pscN	0	0	15	15
	pscO	0	0	15	15
	pscP	4	1	6	11
	pscQ	0	0	0	0
	pscT	0	0	3	3
	pscU	0	0	4	4
Total	37	23	3	263	289
